# Supplementary material for: Loss of soluble guanylyl cyclase in platelets contributes to atherosclerotic plaque formation and vascular inflammation
Source: Nat Cardiovasc Res. Author manuscript; Available in PMC 2023 Jul 21. (PMC10361702; doi:10.1038/s44161-022-00175-w)
Supplement: Supplementary Tables [file NIHMS1913165-supplement-Supplementary_Tables.xls]

## Sheet: Suppl. Table 1
List of platelet signaling inhibitors.
Inhibitor	Concentration	Kinase	Manufacturer	Vehicle
2-APB	10 µM	IP3-R	R&D Systems	DMSO 0.2%
Ro 32-0432	5 µM	PKC	Sigma Aldrich	DMSO 0.2%
KT-5823	10 µM	PKG	Santa Cruz Biotechnology	DMSO 0.2%
Dinaciclib	100 nM	CDK 2/5/9	Selleck Chemicals	DMSO 0.2%
MK-2206	1 µM	Akt	Selleck Chemicals	DMSO 0.2%
Ravoxertinib	10 µM	Erk	Selleck Chemicals	DMSO 0.2%
VX-702	10 µM	MAPK	Selleck Chemicals	DMSO 0.2%

## Sheet: Suppl. Table 2
Distribution of data and statistical test used. *, Kolmogorov-Smirnov test. #, Shapiro-Wilk test.
Panel	Comparison	Normal distribution* (p-value)	Test used
Fig. 1A	Plaque size; Pf4-Cre+Gucy1b1+/floxLdlr-/-vs. Pf4-Cre+Gucy1b1flox/floxLdlr-/-	Yes (>0.10)	Two-sided unpaired t-test
Fig. 1B	Plaque size aorta en face; Pf4-Cre+Gucy1b1+/floxLdlr-/- vs. Pf4-Cre+Gucy1b1flox/floxLdlr-/-	Yes (>0.10)	Two-sided unpaired t-test
Fig. 1C	MOMA-2+ area; Pf4-Cre+Gucy1b1+/floxLdlr-/- vs. Pf4-Cre+Gucy1b1flox/floxLdlr-/-	Yes (>0.10)	Two-sided unpaired t-test
Fig. 1D	Adherent leukocytes; Pf4-Cre+Gucy1b1+/floxLdlr-/- vs. Pf4-Cre+Gucy1b1flox/floxLdlr-/-	Yes (>0.10)	Two-sided unpaired t-test
Fig. 1E	Macrophages, FACS; Pf4-Cre+Gucy1b1+/floxLdlr-/- vs. Pf4-Cre+Gucy1b1flox/floxLdlr-/-	No (=0.03)	Two-sided Mann-Whitney U-test
	Ly6Chigh monocytes, FACS; Pf4-Cre+Gucy1b1+/floxLdlr-/- vs. Pf4-Cre+Gucy1b1flox/floxLdlr-/-	Yes (>0.10)	Two-sided Mann-Whitney U-test
	Neutrophils, FACS; Pf4-Cre+Gucy1b1+/floxLdlr-/- vs. Pf4-Cre+Gucy1b1flox/floxLdlr-/-	Yes (>0.10)	Two-sided Mann-Whitney U-test
Fig. 2A	In vitro monocyte adhesion; Pf4-Cre+Gucy1b1+/flox vs. Pf4-Cre+Gucy1b1flox/flox	Yes (>0.10)	Two-sided paired t-test
Fig. 2B	In vitro neutrophil adhesion; Pf4-Cre+Gucy1b1+/flox vs. Pf4-Cre+Gucy1b1flox/flox	Yes (>0.10)	Two-sided paired t-test
Fig. 2C	In vitro neutrophil adhesion; Pf4-Cre+Gucy1b1flox/flox; standard vs. neutrophil vs. EC preincubation	Yes (>0.10)	RM one-way ANOVA, Tukey multiple testing
Fig. 3A	Platelet Angpt1 release, proteome profiler; Pf4-Cre+Gucy1b1+/flox vs. Pf4-Cre+Gucy1b1flox/flox	Yes (>0.10)	Two-sided unpaired t-test
Fig. 3B	Platelet Angpt1 content, ELISA; Pf4-Cre+Gucy1b1+/flox vs. Pf4-Cre+Gucy1b1flox/flox	Yes (>0.10)	Two-sided unpaired t-test
Fig. 3C	Platelet poor plasma Angpt1, ELISA; Pf4-Cre+Gucy1b1+/flox vs. Pf4-Cre+Gucy1b1flox/flox	Yes (>0.10)	Two-sided unpaired t-test
Fig. 3D	Platelet Angpt1 release, ELISA; Pf4-Cre+Gucy1b1+/flox vs. Pf4-Cre+Gucy1b1flox/flox	Yes (>0.10)	Two-sided unpaired t-test
Fig. 3E	In vitro neutrophil adhesion; WT, DMSO vs. BAY-826	Yes (>0.10)	Two-sided paired t-test
Fig. 3F	Human platelet ANGPT1 release, ELISA; rs7692387 AA/AG vs. GG genotype carriers	Yes (>0.10)	Two-sided unpaired t-test
Fig. 4A	Platelet Angpt1 release, ELISA, WT; vehicle vs. BAY-747	Yes (>0.10)#	Two-sided paired t-test
Fig. 4B	In vitro neutrophil adhesion, WT; vehicle vs. 150 ppm BAY-747	Yes (>0.10)	Two-sided paired t-test
Fig. 4C	IP3-R, PKC, PKG inhibition vs. vehicle	Yes (>0.10)	Mixed-effects analysis, Dunnett multiple testing
Fig. 4D	Other protein kinase inhibitors vs. vehicle	Yes (>0.10)	RM one-way ANOVA, Dunnett multiple testing
Fig. 5A	GFP+ leukocytes, FACS; Ldlr-/-; 0 vs. 150 ppm BAY-747	Yes (>0.10)	Two-sided unpaired t-test
Fig. 5B	Plaque size; Ldlr-/-; 0 vs. 150 ppm BAY-747	Yes (>0.10)	Two-sided unpaired t-test
Fig. 5C	Cd11b+ area; Ldlr-/-; 0 vs. 150 ppm BAY-747	Yes (>0.10)	Two-sided unpaired t-test
Fig. 5D	Cd11b+ leukocytes, FACS; Ldlr-/-; 0 vs. 150 ppm BAY-747	Yes (>0.10)	Two-sided unpaired t-test
	Macrophages, FACS; Ldlr-/-; 0 vs. 150 ppm BAY-747	Yes (>0.10)	Two-sided unpaired t-test
	Ly6Chigh monocytes, FACS; Ldlr-/-; 0 vs. 150 ppm BAY-747	Yes (>0.10)	Two-sided unpaired t-test
	Neutrophils, FACS; Ldlr-/-; 0 vs. 150 ppm BAY-747	Yes (>0.10)	Two-sided unpaired t-test
Ext. Data Fig. 1B	Gucy transcript levels (Gucy1a1, Gucy1b1); Pf4-Cre+Gucy1b1+/flox vs. Pf4-Cre+Gucy1b1flox/flox	Yes (>0.10)	Two-sided unpaired t-test
Ext. Data Fig. 1C	Gucy transcript levels (Gucy1a2, Gucy1b2); Pf4-Cre+Gucy1b1+/flox vs. Pf4-Cre+Gucy1b1flox/flox	Yes (>0.10)	Two-sided unpaired t-test
Ext. Data Fig. 2A	Platelet aggregation (ADP), baseline; Pf4-Cre+Gucy1b1+/flox vs. Pf4-Cre+Gucy1b1flox/flox
	vehicle	No (0.04)	Two-sided Mann-Whitney U-test
	SNP	Yes (>0.10)	Two-sided unpaired t-test
Ext. Data Fig. 2B	Platelet aggregation (PAR4-AP), baseline; Pf4-Cre+Gucy1b1+/flox vs. Pf4-Cre+Gucy1b1flox/flox
	vehicle	Yes (>0.10)	Two-sided unpaired t-test
	SNP	Yes (>0.10)	Two-sided unpaired t-test
Ext. Data Fig. 2C	Platelet aggregation (U46619), baseline; Pf4-Cre+Gucy1b1+/flox vs. Pf4-Cre+Gucy1b1flox/flox
	vehicle	Yes (>0.10)	Two-sided unpaired t-test
	SNP	Yes (>0.10)	Two-sided unpaired t-test
Ext. Data Fig. 2D	Platelet aggregation (collagen), baseline; Pf4-Cre+Gucy1b1+/flox vs. Pf4-Cre+Gucy1b1flox/flox	Yes (>0.10)	Two-sided unpaired t-test
	vehicle	No (0.04)	Two-sided Mann-Whitney U-test
	SNP	Yes (>0.10)	Two-sided unpaired t-test
Ext. Data Fig. 3A	Serum cholesterol, after Western diet; Pf4-Cre+Gucy1b1+/floxLdlr-/- vs. Pf4-Cre+Gucy1b1flox/floxLdlr-/-	Yes (>0.10)	Two-sided unpaired t-test
Ext. Data Fig. 3B	Platelets, after Western diet; Pf4-Cre+Gucy1b1+/floxLdlr-/- vs. Pf4-Cre+Gucy1b1flox/floxLdlr-/-	Yes (>0.10)	Two-sided unpaired t-test
Ext. Data Fig. 3C	Body weight, 0 weeks Western diet; Pf4-Cre+Gucy1b1+/floxLdlr-/- vs. Pf4-Cre+Gucy1b1flox/floxLdlr-/-	Yes (>0.10)	Two-sided unpaired t-test
	Body weight, 10 weeks Western diet; Pf4-Cre+Gucy1b1+/floxLdlr-/- vs. Pf4-Cre+Gucy1b1flox/floxLdlr-/-	No (0.03)	Two-sided Mann-Whitney U-test
Ext. Data Fig. 3D	Total leukocytes – manual count, FACS; Pf4-Cre+Gucy1b1+/floxLdlr-/- vs. Pf4-Cre+Gucy1b1flox/floxLdlr-/-	Yes (>0.10)	Two-sided unpaired t-test
	Neutrophils, FACS; Pf4-Cre+Gucy1b1+/floxLdlr-/- vs. Pf4-Cre+Gucy1b1flox/floxLdlr-/-	Yes (>0.10)	Two-sided unpaired t-test
	Ly6Chigh monocytes, FACS; Pf4-Cre+Gucy1b1+/floxLdlr-/- vs. Pf4-Cre+Gucy1b1flox/floxLdlr-/-	Yes (>0.10)	Two-sided unpaired t-test
	Ly6Clow monocytes, FACS; Pf4-Cre+Gucy1b1+/floxLdlr-/- vs. Pf4-Cre+Gucy1b1flox/floxLdlr-/-	Yes (>0.10)	Two-sided unpaired t-test
Ext. Data Fig. 4A	Adherent Ly6Chigh leukocytes; Pf4-Cre+Gucy1b1+/floxLdlr-/- vs. Pf4-Cre+Gucy1b1flox/floxLdlr-/-	Yes (>0.10)	Two-sided unpaired t-test
Ext. Data Fig. 4B	Adherent Ly6G+ leukocytes; Pf4-Cre+Gucy1b1+/floxLdlr-/- vs. Pf4-Cre+Gucy1b1flox/floxLdlr-/-	Yes (>0.10)	Two-sided unpaired t-test
Ext. Data Fig. 5	In vitro monocyte adhesion; Pf4-Cre+Gucy1b1flox/flox; monocyte vs. EC preincubation	Yes (>0.10)	Two-sided paired t-test
Ext. Data Fig. 6	Vcam1 expression, qPCR; Pf4-Cre+Gucy1b1+/flox vs. Pf4-Cre+Gucy1b1flox/flox	Yes (0.07 (WT), >0.10 (KO))	Two-sided paired t-test
Ext. Data Fig. 7A	Cytokine profiler results; Pf4-Cre+Gucy1b1+/flox vs. Pf4-Cre+Gucy1b1flox/flox; Adiponectin	Yes (>0.10)	Two-sided unpaired t-test
Ext. Data Fig. 7B	Cytokine profiler results; Pf4-Cre+Gucy1b1+/flox vs. Pf4-Cre+Gucy1b1flox/flox; Complement Factor D	No (0.02)	Two-sided Mann-Whitney U-test
Ext. Data Fig. 7C	Cytokine profiler results; Pf4-Cre+Gucy1b1+/flox vs. Pf4-Cre+Gucy1b1flox/flox; Fetuin A	Yes (>0.10)	Two-sided unpaired t-test
Ext. Data Fig. 7D	Cytokine profiler results; Pf4-Cre+Gucy1b1+/flox vs. Pf4-Cre+Gucy1b1flox/flox; Igfbp2	Yes (>0.10)	Two-sided unpaired t-test
Ext. Data Fig. 7E	Cytokine profiler results; Pf4-Cre+Gucy1b1+/flox vs. Pf4-Cre+Gucy1b1flox/flox; Cxcl5	Yes (>0.10)	Two-sided unpaired t-test
Ext. Data Fig. 7F	Cytokine profiler results; Pf4-Cre+Gucy1b1+/flox vs. Pf4-Cre+Gucy1b1flox/flox; Rbp4	Yes (>0.08)	Two-sided unpaired t-test
Ext. Data Fig. 7G	Cytokine profiler results; Pf4-Cre+Gucy1b1+/flox vs. Pf4-Cre+Gucy1b1flox/flox; Reg3G	No (0.01)	Two-sided Mann-Whitney U-test
Ext. Data Fig. 7H	Cytokine profiler results; Pf4-Cre+Gucy1b1+/flox vs. Pf4-Cre+Gucy1b1flox/flox; P-Selectin	Yes (>0.10)	Two-sided unpaired t-test
Ext. Data Fig. 7I	ELISA; Pf4-Cre+Gucy1b1+/flox vs. Pf4-Cre+Gucy1b1flox/flox; Rbp4	Yes (>0.10)	Two-sided unpaired t-test
Ext. Data Fig. 8	Platelet Angpt1 release, ELISA; Pf4-Cre+Irag1+/flox and Pf4-Cre+Irag1+/+ vs. Pf4-Cre+Irag1flox/flox	Yes (>0.10)	Two-sided unpaired t-test
Ext. Data Fig. 9	Platelet aggregation (ADP), baseline; Pf4-Cre+Gucy1b1+/flox vs. Pf4-Cre+Gucy1b1flox/flox	Yes (>0.68)#	Two-sided unpaired t-test
	Platelet aggregation (ADP), BAY-747; Pf4-Cre+Gucy1b1+/flox vs. Pf4-Cre+Gucy1b1flox/flox	Yes (>0.89)#	Two-sided unpaired t-test
Ext. Data Fig. 10A	Serum cholesterol, after Western diet, Ldlr-/-; 0 vs. 150 ppm BAY-747	Yes (>0.10)	Two-sided unpaired t-test
Ext. Data Fig. 10B	Platelets, after Western diet, Ldlr-/-; 0 vs. 150 ppm BAY-747	Yes (>0.10)	Two-sided unpaired t-test
Ext. Data Fig. 10C	Blood leukocytes, after Western diet, Ldlr-/-; 0 vs. 150 ppm BAY-747	Yes (>0.10)	Two-sided unpaired t-test
Ext. Data Fig. 10D	Body weight, after Western diet, Ldlr-/-; 0 vs. 150 ppm BAY-747	Yes (>0.10)	Two-sided unpaired t-test
Ext. Data Fig. 10F	Total leukocytes – manual count, FACS; Ldlr-/-; 0 vs. 150 ppm BAY-747	Yes (>0.10)	Two-sided unpaired t-test
	Neutrophils, FACS; Ldlr-/-; 0 vs. 150 ppm BAY-747	Yes (>0.10)	Two-sided unpaired t-test
	Ly6Chigh monocytes, FACS; Ldlr-/-; 0 vs. 150 ppm BAY-747	Yes (>0.10)	Two-sided unpaired t-test
	Ly6Clow monocytes, FACS; Ldlr-/-; 0 vs. 150 ppm BAY-747	Yes (>0.10)	Two-sided unpaired t-test

## Sheet: Suppl. Table 3
Characteristics of individuals enrolled in the analysis of angiopoietin-1 release in activated platelets. Unless otherwise indicated, data are mean and s.e.m. * Unpaired t-test, † Chi-square test. PRP, platelet rich plasma.
Characteristic	Genotype	Genotype	p-value
	AA/AG	GG
	N=5	N=5
Age, years	37.4 ± 5.3	30.8 ± 1.8	0.27*
Female gender, n (%)	4 (80)	4 (80)	>0.99†
Presence of CAD, n (%)	0 (0)	0 (0)	>0.99†
Antiplatelet medication, n (%)	0 (0)	0 (0)	>0.99†
PRP platelet count, 103 platelets	365.8 ± 52.2	261.0 ± 18.2	0.09*

## Sheet: Suppl. Table 4
Enriched pathways in co-expression module 11.
ID	Name	Bonferoni p
GO:0009611	response to wounding	4.71·10-63
GO:0042060	wound healing	1.84·10-60
GO:0050878	regulation of body fluid levels	9.80·10-49
GO:0007596	blood coagulation	1.99·10-48
GO:0050817	coagulation	3.23·10-48
GO:0007599	hemostasis	4.44·10-48
GO:0046903	secretion	2.28·10-46
GO:0007167	enzyme linked receptor protein sign. pathway	6.11·10-44
GO:0040012	regulation of locomotion	6.64·10-44
GO:2000145	regulation of cell motility	1.31·10-43

## Sheet: Suppl. Table 5
PamGene Serine/Threonine Kinase Array of platelets which were activated by shaking after preincubation with vehicle or BAY-747 (n=6 each). Kinase activity. Mean Kinase statistic denotes directionality: a negative value displays reduced activity, a positive value displays increased activity in BAY-747 vs. vehicle treated platelets. Median Final score > 1.2 denotes statistical significance.
Kinase Uniprot ID	Kinase Name	Mean Specificity Score	Mean Significance Score	Mean Final Score	Median Final score	Mean Kinase Statistic	Median Kinase Statistic	SD Kinase Statitistic	Mean peptide set size
Q05655	PKC[delta]	1.27989	2.66552	3.94541	4.01773	1.13053	1.17901	0.0694882	21
Q96GD4	AurB/Aur1	1.27441	2.66552	3.93993	3.96658	1.84252	1.85481	0.308178	4.11111
Q05513	PKC[zeta]	1.23802	2.66552	3.90355	3.93554	1.40975	1.46801	0.143339	8.44444
Q04759	PKC[theta]	1.23159	2.66552	3.89712	3.89279	1.10982	1.10241	0.0677166	21.3333
O14757	CHK1	1.20017	2.66552	3.8657	3.84164	1.44501	1.42435	0.110947	8
P05771	PKC[beta]	1.1603	2.66552	3.82582	3.84164	1.45904	1.45904	0	7
O14965	AurA/Aur2	1.04191	2.66552	3.70743	3.70774	1.62892	1.65608	0.081487	4.11111
P31749	Akt1/PKB[alpha]	0.952236	2.66552	3.61776	3.63451	0.968655	0.975766	0.0442326	26.5556
P11309	Pim1	0.962406	2.66552	3.62793	3.62709	0.808836	0.816608	0.0149896	59.1111
Q13535	ATR	0.909982	2.66552	3.5755	3.62709	1.31885	1.36346	0.133808	5.88889
Q13131	AMPK[alpha]1	0.91514	2.66552	3.58066	3.5784	1.17144	1.15899	0.07086	10.7778
P05129	PKC[gamma]	0.978349	2.66552	3.64387	3.57187	1.17726	1.10291	0.218821	12.2222
Q15418	RSK3	0.87704	2.66552	3.54256	3.56543	1.16385	1.16385	0	10
P16066	ANP[alpha]	1.03933	2.47303	3.51236	3.53462	1.03011	1.01711	0.0462243	22.8889
O95819	HGK/ZC1	0.864501	2.58781	3.45231	3.50031	1.32478	1.34913	0.119122	5.28571
P31751	Akt2/PKB[beta]	0.777586	2.66552	3.44311	3.48413	0.934009	0.93278	0.0432721	24.1111
Q9UIK4	DAPK2	0.785527	2.63876	3.42429	3.46852	1.48417	1.48417	0	3
Q8NI60	ADCK3	0.81019	2.66552	3.47571	3.4389	1.17354	1.08107	0.189343	8.77778
Q9P1W9	Pim2	0.746176	2.61251	3.35868	3.42481	0.84693	0.840867	0.07268	37.7778
O00141	SGK1	0.712281	2.66552	3.3778	3.41117	1.35443	1.35443	0	3
O15075	DCAMKL1	0.662832	2.57969	3.24252	3.34955	1.20295	1.20295	0.315023	3.5
P41743	PKC[iota]	0.624644	2.5595	3.18414	3.30452	0.95365	0.918491	0.115928	11.8889
Q9HBY8	SGK2	0.912654	2.57906	3.49172	3.29414	1.13736	1.0317	0.278924	13.7778
P68400	CK2[alpha]1	0.562255	2.66552	3.22778	3.28067	1.08704	1.08704	0	4
Q15349	RSK1/p90RSK	0.585771	2.66552	3.25129	3.27409	1.03412	1.03412	0	6
P23443	p70S6K	0.651765	2.66552	3.31729	3.25806	0.921612	0.882143	0.111838	17
Q02156	PKC[epsilon]	0.642306	2.50648	3.14879	3.22768	0.91109	0.874655	0.0880178	18.6667
P49137	MAPKAPK2	0.678322	2.4926	3.17092	3.16241	0.85913	0.853297	0.0471652	29.7778
P24723	PKC[eta]	0.677846	2.44527	3.12312	3.08407	1.01757	0.927463	0.216484	13.3333
Q16644	MAPKAPK3	0.484551	2.47303	2.95759	3.05552	0.782153	0.758463	0.0634527	33.3333
Q86V86	Pim3	0.584508	2.4926	3.07711	3.03245	0.764201	0.760498	0.0244011	56.1111
Q9UKE5	TNIK/ZC2	0.644282	2.32268	2.96696	2.90702	1.2411	1.2411	0	3
Q14164	IKK[epsilon]	0.528907	2.47303	3.00194	2.88739	0.974174	0.924012	0.0995369	5.77778
P42345	mTOR/FRAP	0.62634	2.13856	2.7649	2.79156	1.11764	1.00811	0.244002	4.88889
O96017	CHK2	0.451049	2.21933	2.67038	2.63526	0.780031	0.777567	0.076986	21.5556
Q9Y6S9	RSKL2	0.429309	2.14264	2.57195	2.53331	0.885785	0.885785	0.177147	3.5
Q13153	PAK1	0.269866	2.26666	2.53653	2.48945	0.620773	0.620773	0	6
Q9UQM7	CaMK2[alpha]	0.31376	2.15047	2.46423	2.39621	0.721702	0.721702	0	3
P45984	JNK2	0.183705	2.24201	2.42572	2.38806	0.569677	0.549325	0.0577815	16
Q16539	MAPK14	0.361675	2.00377	2.36545	2.32312	0.740366	0.737293	0.0228707	12
P17252	PKC[alpha]	0.284689	2.11134	2.39603	2.28067	0.681219	0.664343	0.0399661	28.2222
Q15759	p38[beta]	0.279994	1.59458	1.87457	2.27868	0.621057	0.710458	0.225215	5.2
P51812	RSK2	0.244276	2.09549	2.33976	2.27084	0.596371	0.596371	0	8
P06493	CDC2/CDK1	0.265822	2.12679	2.39262	2.2321	0.636484	0.633571	0.0144474	12.7778
P17612	PKA[alpha]	0.242142	1.96169	2.20384	2.2321	0.674271	0.678982	0.026172	50.6667
O75116	ROCK2	0.302084	1.8116	2.11369	2.1549	0.639308	0.664989	0.213919	4.8
O75582	MSK1	0.266037	1.89117	2.15721	2.13954	0.628024	0.628024	0	8
Q9UPZ9	ICK	0.28735	1.65758	1.94493	1.94493	0.641691	0.641691	NA	3
P51817	PRKX	0.3285	1.79373	2.12223	1.8716	0.710991	0.643135	0.179967	30.6667
Q16566	CaMK4	0.34593	1.61473	1.96066	1.86442	0.707888	0.700354	0.101217	12.5556
Q00535	CDK5	0.215217	1.57817	1.79338	1.81124	0.512222	0.512222	0	6
P04049	RAF1	0.274674	1.48499	1.75966	1.77304	0.641641	0.674398	0.0870771	7.22222
Q13976	PKG1	0.12935	1.57216	1.70151	1.76025	0.594562	0.6016	0.0479312	42
O15264	p38[delta]	0.248577	1.76704	2.01562	1.70766	0.612539	0.472308	0.223383	13.3333
Q8IWB6	SgK307	0.31759	1.35069	1.66828	1.66635	0.684116	0.684116	0	3
P53779	JNK3	0.117463	1.63015	1.74761	1.60171	0.505238	0.474505	0.0503951	20.2222
P45983	JNK1	0.106663	1.5609	1.66756	1.57329	0.492382	0.474505	0.0396128	20.5556
Q13237	PKG2	0.166846	1.48363	1.65047	1.55216	0.612393	0.612856	0.0434715	36.3333
P49840	GSK3[alpha]	0.221121	1.32368	1.5448	1.55086	0.512056	0.512056	0	4
Q9UBS0	p70S6K[beta]	0.206962	1.36078	1.56774	1.50418	0.610891	0.586224	0.0838536	25
Q16512	PKN1/PRK1	0.283294	1.76286	2.04615	1.37092	0.609468	0.464647	0.176959	5
Q15131	CDK10	0.216826	1.29713	1.51395	1.30308	0.514124	0.501689	0.125648	6
P50750	CDK9	0.208825	1.42685	1.63568	1.2773	0.493535	0.438128	0.0831109	5.66667
Q8TD08	ERK7	0.248721	0.943095	1.19182	1.19182	0.559456	0.559456	NA	3
Q96L96	AlphaK1	0.21898	1.20518	1.42416	1.18522	0.496203	0.42346	0.125996	3.66667
O75676	MSK2	0.196723	0.911962	1.10868	1.14279	0.438282	0.438282	0	3
Q96Q40	PFTAIRE2	0.178732	0.935996	1.11473	1.02634	0.432959	0.401344	0.0529494	5.55556
P50613	CDK7	0.0883624	0.926113	1.01448	0.981799	0.358432	0.343899	0.0438419	11.8889
P10398	ARAF	0.182031	0.750323	0.932354	0.916454	0.424355	0.424355	0	4
P15056	BRAF	0.157608	0.626265	0.783873	0.912219	0.367076	0.424355	0.0881201	3.88889
P49841	GSK3[beta]	0.160652	0.822584	0.983235	0.905683	0.396556	0.368141	0.0852441	4.88889
P24941	CDK2	0.0719915	0.78147	0.853462	0.875418	0.345324	0.356521	0.0502089	13.7778
Q9UHD2	TBK1	0.121049	0.595637	0.716686	0.851262	0.295071	0.360961	0.212847	4.88889
O43293	DAPK3	0.181138	0.640877	0.822015	0.800179	0.418057	0.403584	0.0323612	3.2
Q13464	ROCK1	0.144669	0.584226	0.728895	0.761011	0.0531245	0.212002	0.373507	4.71429
Q9BWU1	CDK11	0.149752	0.614774	0.764526	0.757807	0.32418	0.32418	0	3
P27361	ERK1	0.0426445	0.613565	0.656209	0.73772	0.279613	0.310653	0.11264	16
P49674	CK1[epsilon]	0.19382	0.519993	0.713813	0.713813	-0.414763	-0.414763	NA	3
Q00526	CDK3	0.0988957	0.830991	0.929887	0.661336	0.309952	0.254802	0.163606	9.55556
O94921	PFTAIRE1	0.160531	0.494744	0.655274	0.658724	0.358229	0.358229	0	3
P28482	ERK2	0.0469887	0.604909	0.651898	0.647956	0.28612	0.274766	0.0829384	16
Q15139	PKD1	0.0903149	0.495112	0.585426	0.592439	0.248405	0.248405	0	6
P11802	CDK4	0.0985776	0.502548	0.601126	0.335358	0.212368	0.15386	0.175524	4.22222
Q00534	CDK6	0.0774868	0.301607	0.379094	0.335358	0.172785	0.15386	0.0567733	3.88889
Q13164	ERK5	0.0552601	0.297887	0.353147	0.332062	-0.186814	-0.198819	0.128587	10.2222
Q92772	CDKL2	0.0485636	0.230692	0.279255	0.327768	0.114169	0.142649	0.0697607	3.33333
Q96S38	RSKL1	0.0613737	0.207912	0.269286	0.26494	0.151038	0.151038	0	3
O76039	CDKL5	0.0344707	0.145088	0.179559	0.225062	0.069329	0.115252	0.0834912	5.375
P53778	p38[gamma]	0.0340464	0.215403	0.249449	0.129894	-0.00904803	-0.032918	0.184115	8.22222
O15111	IKK[alpha]	0.0708881	0.210944	0.281832	0.117362	-0.161655	-0.0605125	0.151714	3.66667
Q00532	CDKL1	0.0366906	0.163751	0.200441	0.117189	-0.0215184	-0.0643496	0.132642	5.6
Q00537	PCTAIRE2	0.0758719	0.348943	0.424815	0.105374	0.164328	0.0541313	0.246408	3.2
O14920	IKK[beta]	0.0234235	0.066736	0.0901596	0.10287	0.0290691	0.0108238	0.0661635	3.66667
O60285	NuaK1	0.00949097	0.0356722	0.0451632	0.0456803	0.024217	0.024217	0	3

## Sheet: Suppl. Table 6
PamGene Serine/Threonine Kinase Array of platelets which were activated by shaking after preincubation with vehicle or BAY-747 (n=6 each). Peptide phosphorylation. Delta-values indicate directionality (negative - down-regulation, positive - up-regulation, in BAY-747 vs. vehicle treated platelets).
ID	UniprotAccession	Sequence	2G-BAY vs. DMSO::TTest_delta_BAY	2G-BAY vs. DMSO::TTest_p_BAY
NOS3_1171_1183	P29474	SRIRTQSFSLQER	0.414995	2.32674e-06
ERBB2_679_691	P04626	QQKIRKYTMRRLL	1.42518	2.44505e-06
H2B1B_ 27_40	P33778	GKKRKRSRKESYSI	0.960535	2.66405e-06
CENPA_1_14	P49450	MGPRRRSRKPEAPR	1.39119	2.85758e-06
KPCB_19_31_A25S	P05771	RFARKGSLRQKNV	1.11645	3.25655e-06
ESR1_160_172	P03372	GGRERLASTNDKG	0.615125	8.84209e-06
VASP_271_283	P50552	LARRRKATQVGEK	0.550091	8.92472e-06
KIF2C_105_118_S106G	Q99661	EGLRSRSTRMSTVS	0.801053	1.01423e-05
ANDR_785_797	P10275	VRMRHLSQEFGWL	0.471784	1.2002e-05
MPIP3_208_220	P30307	RSGLYRSPSMPEN	1.05261	1.78955e-05
PLEK_106_118	P08567	GQKFARKSTRRSI	0.762112	2.38614e-05
RYR1_4317_4329	P21817	VRRLRRLTAREAA	0.496297	3.10792e-05
PTN12_32_44	Q05209	FMRLRRLSTKYRT	0.394805	3.54714e-05
FRAP_2443_2455	P42345	RTRTDSYSAGQSV	0.41547	7.72065e-05
RAF1_253_265	P04049	QRQRSTSTPNVHM	0.947622	0.000125874
ADDB_706_718	P35612	KKKFRTPSFLKKS	0.649357	0.000250622
RBL2_655_667	Q08999	GLGRSITSPTTLY	0.45368	0.000591667
CREB1_126_138	P16220	EILSRRPSYRKIL	0.212016	0.000642661
PTK6_436_448	Q13882	ALRERLSSFTSYE	0.188092	0.00203952
KAPCG_192_206	P22612	VKGRTWTLCGTPEYL	0.488101	0.00236616
GYS2_1_13	P54840	MLRGRSLSVTSLG	0.386414	0.00334264
E1A_ADE05_212_224	P03255	AILRRPTSPVSRE	0.188306	0.00422286
GPR6_349_361	P46095	QSKVPFRSRSPSE	0.42684	0.00472864
GSUB_61_73	O96001	KKPRRKDTPALHI	-0.363381	0.00559332
KCNA2_442_454	P16389	PDLKKSRSASTIS	0.374373	0.00632384
KCNA3_461_473	P22001	EELRKARSNSTLS	0.346379	0.012394
NCF1_296_308	P14598	RGAPPRRSSIRNA	0.142123	0.0126284
BAD_69_81	Q92934	IRSRHSSYPAGTE	0.294189	0.0173855
C1R_201_213	P00736	ASGYISSLEYPRS	0.284779	0.0221481
CFTR_730_742	P13569	EPLERRLSLVPDS	-0.118125	0.0246503
NEK3_158_170	P51956	FACTYVGTPYYVP	0.281369	0.0304724
PDE5A_95_107	O76074	GTPTRKISASEFD	0.580832	0.0332034
MPIP1_172_184	P30304	FTQRQNSAPARML	0.251359	0.0337163
ANXA1_209_221	P04083	AGERRKGTDVNVF	0.320334	0.0418774
NMDZ1_890_902	Q05586	SFKRRRSSKDTST	0.119471	0.0419087
ACM1_444_456	P11229	KIPKRPGSVHRTP	-0.26828	0.0455752
BCKD_45_57	O14874	ERSKTVTSFYNQS	0.204482	0.045925
ERF_519_531	P50548	GEAGGPLTPRRVS	0.631764	0.0494136
COF1_17_29	P23528	DMKVRKSSTPEEV	0.336476	0.0558977
KCNA1_438_450	Q09470	DSDLSRRSSSTMS	0.222197	0.0640358
PPR1A_28_40	Q13522	QIRRRRPTPATLV	0.201001	0.0930747
TY3H_65_77	P07101	FIGRRQSLIEDAR	-0.0862133	0.11283
NR4A1_344_356	P22736	GRRGRLPSKPKQP	-0.225068	0.113517
RAP1B_172_184	P61224	PGKARKKSSCQLL	0.190117	0.120437
KPB1_1011_1023	P46020	QVEFRRLSISAES	-0.0733585	0.127585
VASP_150_162	P50552	EHIERRVSNAGGP	-0.0976116	0.128668
ADDB_696_708	P35612	GSPSKSPSKKKKK	-0.207443	0.139818
GBRB2_427_439	P47870	SRLRRRASQLKIT	0.0856539	0.150056
MYPC3_268_280	Q14896	LSAFRRTSLAGGG	-0.0718133	0.152217
CFTR_761_773	P13569	LQARRRQSVLNLM	-0.0755905	0.162907
RB_803_815	P06400	NIYISPLKSPYKI	-0.15338	0.164078
KCNA6_504_516	P17658	ANRERRPSYLPTP	-0.0565319	0.175333
F263_454_466	Q16875	NPLMRRNSVTPLA	-0.0613648	0.189444
CDN1A_139_151	P38936	GRKRRQTSMTDFY	0.0672571	0.208578
ACM4_456_468	P08173	CNATFKKTFRHLL	-0.146965	0.216016
EPB42_241_253	P16452	LLNKRRGSVPILR	-0.0582487	0.22436
CAC1C_1974_1986	Q13936	ASLGRRASFHLEC	-0.0519991	0.235668
LIPS_944_956	Q05469	GFHPRRSSQGATQ	0.0649171	0.257759
REL_260_272	Q04864	KMQLRRPSDQEVS	-0.0543698	0.289771
NFKB1_330_342	P19838	FVQLRRKSDLETS	0.0413302	0.312977
RB_242_254	P06400	AVIPINGSPRTPR	-0.149418	0.318019
MARCS_152_164	P29966	KKKKKRFSFKKSF	-0.147775	0.3496
PLM_76_88	O00168	EEGTFRSSIRRLS	-0.0664029	0.357093
FOXO3_25_37	O43524	QSRPRSCTWPLQR	-0.0845129	0.358446
STK6_283_295	O14965	SSRRTTLCGTLDY	-0.0387241	0.40225
CGHB_109_121	P01233	QCALCRRSTTDCG	0.0396172	0.426522
ACM1_421_433	P11229	CNKAFRDTFRLLL	0.158636	0.434226
KAP3_107_119	P31323	NRFTRRASVCAEA	-0.0366702	0.465647
NCF1_321_333	P14598	QDAYRRNSVRFLQ	0.0266468	0.505505
GPSM2_394_406	P81274	PKLGRRHSMENME	-0.0360217	0.508939
VTNC_390_402	P04004	NQNSRRPSRATWL	-0.0285346	0.517088
CA2D1_494_506	P54289	LEDIKRLTPRFTL	0.0634863	0.518043
BAD_93_105	Q92934	FRGRSRSAPPNLW	-0.059577	0.527465
MBP_222_234	P02686	HFFKNIVTPRTPP	-0.0907733	0.583608
ART_025_CXGLRRWSLGGLRRWSL	Na	GLRRWSLGGLRRWSL	-0.0214879	0.600436
H32_3_18	Q71DI3	RTKQTARKSTGGKAPR	-0.0578846	0.600531
TOP2A_1463_1475	P11388	RRKRKPSTSDDSD	-0.0273814	0.620029
DESP_2842_2854	P15924	RSGSRRGSFDATG	-0.0313884	0.622259
BAD_112_124	Q92934	RELRRMSDEFVDS	-0.0238409	0.627051
KAP2_92_104	P13861	SRFNRRVSVCAET	-0.0207933	0.688229
ACM5_498_510	P08912	CNRTFRKTFKMLL	-0.0437814	0.712757
KS6A1_374_386	Q15418	QLFRGFSFVATGL	0.0463178	0.714086
RS6_228_240	P62753	IAKRRRLSSLRAS	0.0214554	0.722953
GRIK2_708_720	Q13002	FMSSRRQSVLVKS	0.0128586	0.756934
ADRB2_338_350	P07550	ELLCLRRSSLKAY	0.0117631	0.757816
SCN7A_898_910	Q01118	KNGCRRGSSLGQI	0.0155662	0.801607
ACM5_494_506	P08912	CYALCNRTFRKTF	0.0231303	0.808624
STMN2_90_102	Q93045	AAGERRKSQEAQV	0.0119425	0.850673
MP2K1_287_299	Q02750	PPRPRTPGRPLSS	0.0247683	0.867316
CSF1R_701_713	P07333	NIHLEKKYVRRDS	-0.00666571	0.889901
NEK2_172_184	P51955	FAKTFVGTPYYMS	0.00927107	0.916366
CDK7_163_175	P50613	GSPNRAYTHQVVT	0.00623679	0.967386
