# Supplementary material for: Loss of soluble guanylyl cyclase in platelets contributes to atherosclerotic plaque formation and vascular inflammation
Source: Nat Cardiovasc Res. Author manuscript; Available in PMC 2023 Jul 21. (PMC10361702; doi:10.1038/s44161-022-00175-w)
Supplement: Source Data [file NIHMS1913165-supplement-Source_Data.xlsx]

## Sheet: Fig. 1A
Plaque size aortic root [µm2]
Pf4-Cre+Gucy1b1+/floxLdlr-/	Pf4-Cre+Gucy1b1flox/floxLdlr-/-
157514	205784
233326	262705
229476	312953
122603	183352
294110	269219
185009	220818
253675	379570
169818	200110
141714	298600
210037	135892
98473.1	151250
242110	343728
129826
190106

## Sheet: Fig. 1B
Plaque en face ORO [% of aorta]
Pf4-Cre+Gucy1b1+/floxLdlr-/	Pf4-Cre+Gucy1b1flox/floxLdlr-/-
3.63562	6.26225
4.63394	4.95935
3.59486	5.81088
5.25124	5.53065
4.10287	3.73039
3.62621	9.4431
3.09781	4.00444
4.0683	3.81251
2.84537

## Sheet: Fig. 1C
MOMA-2 [% of plaque]
Pf4-Cre+Gucy1b1+/floxLdlr-/	Pf4-Cre+Gucy1b1flox/floxLdlr-/-
0.367721	0.223331
0.379825	0.497012
0.543645	0.502996
0.52992	0.263325
0.159447	0.411179
0.441753	0.537437
0.245401	0.434876
0.440091	0.680437
0.378303	0.63388
0.340915	0.669702
0.331779	0.486071
0.425666	0.555402
0.369907
0.480152

## Sheet: Fig. 1D
In vivo leukocyte adhesion [no. of adhering cells]
Pf4-Cre+Gucy1b1+/floxLdlr-/	Pf4-Cre+Gucy1b1flox/floxLdlr-/-
23	27
16	21
11	26
13	20
10	12
17	19
15	21
13	25
7	19
8	15
16	31
	16
	20

## Sheet: Fig. 1E
Quantification of aortic leukocyte subsets
	Pf4-Cre+Gucy1b1+/floxLdlr-/	Pf4-Cre+Gucy1b1flox/floxLdlr-/-
Macrophages	5429.18	7354.67
	4945.04	7634.93
	10539.1	9968.31
	12475.8	30323
	18095.2	17541.2
	5074.89	15989.6
	10305	15453.7
	5517.86	12781
	11027.4	13000.3
	10790.3	15233.8
	9897.13	18569.9
Ly6Chi	651.502	1371.77
	1008.35	1622.42
	824.799	1564.99
	1617.38	3825.28
	1806.41	1950.97
	1092.51	1822.92
	1092.52	987.805
	776.786	1745.33
	701.613	2871.55
	647.172	639.403
	386.943	1713
Neutrophils	120.648	594.985
	276.259	353.115
	488.77	1213.43
	533.892	1535.7
	643.662	755.782
	123.348	791.667
	631.612	439.024
	616.071	876.061
	280.645	2314.64
	350.043	679.366
	249.363	1154.41

## Sheet: Fig. 2A
In vitro monocyte adhesion [rfu]
Platelet supernatant
Pf4-Cre+Gucy1b1+/flox	Pf4-Cre+Gucy1b1flox/flox
27723	31475.7
27532.3	39580
24493.3	32111.7
30028.3	28657
26343.7	29663.7
26246	37369.3
26945	33834.7
26998.7	32304

## Sheet: Fig. 2B
In vitro neutrophil adhesion [rfu]
Platelet supernatant
Pf4-Cre+Gucy1b1+/flox	Pf4-Cre+Gucy1b1flox/flox
26778.7	31940
26027.3	36144.3
25138	28030.3
31612	36352
26757	33989.3
30049.3	38409
28318.7	32226
27908	33387

## Sheet: Fig. 2C
In vitro neutrophil adhesion [rfu]
Precincubation
std	neutrophils	endothelial cells
35800.7	21046	22795
30460.3	25296.3	38439.3
31198.3	28916.3	40817.3
30699.3	25009.7	29521
17947.3	10991.3	27226.3
27532.3	31134	34836.3
21471	26026.3	29076
25051	15872	31329.7
18975.7	17675.3	21138
22560	21932	36485
18780	24659.3	34870
20694	18485	30060

## Sheet: Fig. 3A
Angpt1 release, cytokine profiler [a.u.]
Pf4-Cre+Gucy1b1+/flox	Pf4-Cre+Gucy1b1flox/flox
8.43984	4.68009
6.72207	1.94221
6.8423	3.71587
3.90784	1.58383
3.94837	2.64083
10.4152	3.97375
6.7285	3.93976
6.69672

## Sheet: Fig. 3B
Angpt1 [pg/10^3 platelets]
Pf4-Cre+Gucy1b1+/flox	Pf4-Cre+Gucy1b1flox/flox
0.212895	0.210258
0.211093	0.253725
0.230985	0.251917
0.218185	0.185234
0.224888	0.191053
0.264541	0.168224

[truncated: 36 more sheets: Fig. 3C, Fig. 3D, Fig. 3E, Fig. 3F, Fig. 3G-H, Fig. 4A, Fig. 4B, Fig. 4C, Fig. 4D, Fig. 5A, Fig. 5B, Fig. 5C, Fig. 5D, Ext. Data Fig. 1B, Ext. Data Fig. 1C, Ext. Data Fig. 2A, Ext. Data Fig. 2B, Ext. Data Fig. 2C, Ext. Data Fig. 2D, Ext. Data Fig. 3A …]
